# Supplementary material for: The involvement of CYP1A2 in biodegradation of dioxins in pigs
Source: PLoS One. 2022 May 26;17(5):e0267162. doi: 10.1371/journal.pone.0267162 (PMC9135293; doi:10.1371/journal.pone.0267162)
Supplement: S1 Table — (XLSX) [file pone.0267162.s001.xlsx]

## Sheet: name_msa
Tab. S1. The protein sequence identity between the CYP1A2 of the pig and other species
	Sus scrofa	Macaca fascicularis	Rattus norvegicus	Mesocricetus auratus	Canis lupus familiaris	Macaca fuscata	Oryctolagus cuniculus	Phoca fasciata	Homo sapiens	Urocitellus parryii	Callorhinus ursinus	Theropithecus gelada	Bubalus bubalis	Mus musculus	Callithrix jacchus	Bos taurus	Macaca nemestrina	Neophocaena asiaeorientalis asiaeorientalis	Pan troglodytes	Physeter catodon	Octodon degus	Otolemur garnettii	Cavia porcellus	Pongo abelii	Delphinapterus leucas	Papio anubis	Ictidomys tridecemlineatus	Carlito syrichta	Meriones unguiculatus	Mus caroli	Mus pahari	Ailuropoda melanoleuca	Rhinolophus sinicus	Panthera pardus	Panthera tigris altaica	Marmota marmota marmota	Vicugna pacos	Acinonyx jubatus	Equus asinus	Camelus ferus	Bos mutus	Orcinus orca	Mandrillus leucophaeus
Sus scrofa		82.17	72.37	73.59	77.39	81.78	75.19	77.39	81.40	79.03	77.39	81.82	83.53	72.18	79.84	83.33	81.98	83.53	81.62	82.95	75.15	81.40	75.34	81.59	84.30	82.36	79.81	78.29	75.10	72.57	71.40	80.08	81.59	76.95	76.17	78.64	85.85	76.95	80.62	86.05	82.75	83.53	82.36
Macaca fascicularis	82.17		75.92	74.76	81.59	99.03	79.84	81.78	93.02	81.36	81.01	98.84	83.53	73.98	90.50	83.91	99.42	82.95	93.42	82.56	77.48	86.24	77.28	92.83	84.11	98.84	81.55	86.63	76.31	74.56	73.98	82.30	83.33	80.66	80.27	80.39	84.11	80.08	83.14	84.50	84.11	83.33	99.03
Rattus norvegicus	72.37	75.92		88.50	73.15	75.53	73.79	74.12	74.95	77.24	73.74	75.39	73.40	93.37	73.98	73.59	75.34	72.43	75.39	72.04	71.84	75.73	74.17	74.37	73.01	75.34	78.02	73.20	87.03	93.76	92.79	74.32	75.68	72.18	71.98	76.50	73.59	71.98	74.56	73.79	73.40	71.84	75.92
Mesocricetus auratus	73.59	74.76	88.50		72.76	74.56	72.04	72.96	73.79	76.31	73.35	74.61	71.65	88.50	73.01	72.23	74.37	72.43	74.42	71.65	73.20	75.73	74.37	73.01	72.43	74.95	76.46	72.04	86.94	88.69	87.33	73.93	74.12	71.40	71.01	75.92	73.79	71.40	74.37	74.17	71.84	72.04	74.95
Canis lupus familiaris	77.39	81.59	73.15	72.76		81.01	75.78	88.09	81.98	76.52	85.74	80.66	77.91	71.79	79.26	78.49	81.20	79.46	82.21	78.49	73.20	81.01	72.02	81.40	80.04	81.20	76.71	80.04	74.36	72.18	71.79	87.89	80.81	82.62	82.42	75.93	80.81	83.01	82.07	80.43	78.68	78.88	81.78
Macaca fuscata	81.78	99.03	75.53	74.56	81.01		80.04	81.40	92.64	81.17	80.81	98.26	83.14	73.59	91.09	83.53	98.84	82.56	93.04	82.17	77.48	85.85	77.28	92.25	83.72	98.26	81.36	86.24	75.92	74.17	73.59	82.17	83.14	80.23	79.84	80.19	83.72	79.65	82.75	84.11	83.72	82.95	98.45
Oryctolagus cuniculus	75.19	79.84	73.79	72.04	75.78	80.04		76.16	78.10	76.50	76.37	79.50	76.36	73.79	78.49	76.16	79.65	75.39	78.92	75.19	72.62	78.49	72.82	77.91	75.97	79.26	76.70	76.94	73.53	73.59	73.59	75.78	77.33	75.19	74.81	75.92	77.13	75.78	76.74	77.13	75.78	74.81	80.23
Phoca fasciata	77.39	81.78	74.12	72.96	88.09	81.40	76.16		80.62	76.91	92.38	81.04	78.29	73.15	79.26	78.49	81.40	79.46	81.04	78.88	72.82	79.65	71.62	79.84	80.04	81.40	77.30	79.65	75.73	73.54	72.96	90.23	81.78	85.35	84.96	76.13	80.81	85.55	81.48	81.20	78.29	78.88	81.98
Homo sapiens	81.40	93.02	74.95	73.79	81.98	92.64	78.10	80.62		83.11	80.62	92.26	82.75	72.62	88.37	82.17	92.83	83.14	98.45	82.75	76.12	85.47	76.70	95.35	83.33	92.44	83.11	84.30	74.56	73.40	72.82	81.91	83.14	79.49	79.49	82.14	84.30	79.30	83.14	84.30	82.36	82.75	92.64
Urocitellus parryii	79.03	81.36	77.24	76.31	76.52	81.17	76.50	76.91	83.11		77.10	80.81	76.89	76.26	79.42	77.09	81.36	78.83	83.53	77.86	76.70	80.58	77.48	81.17	79.42	80.78	97.48	76.50	78.43	76.85	76.07	78.47	79.81	73.78	74.17	95.34	78.45	73.97	77.48	79.61	77.28	78.64	81.55
Callorhinus ursinus	77.39	81.01	73.74	73.35	85.74	80.81	76.37	92.38	80.62	77.10		80.27	77.13	73.35	79.46	77.13	80.62	79.07	81.04	78.68	72.43	78.88	72.41	80.04	79.46	80.62	77.30	78.49	75.54	73.93	72.57	87.89	82.36	81.64	81.64	76.13	80.23	82.42	80.70	81.01	77.13	78.49	81.40
Theropithecus gelada	81.82	98.84	75.39	74.61	80.66	98.26	79.50	81.04	92.26	80.81	80.27		82.98	73.45	89.75	83.37	98.65	82.40	92.66	82.01	77.13	86.07	77.13	92.07	83.56	98.45	81.20	85.88	75.20	74.03	73.45	81.55	82.79	79.73	79.34	79.84	83.95	79.14	82.79	84.33	83.56	82.79	98.26
Bubalus bubalis	83.53	83.53	73.40	71.65	77.91	83.14	76.36	78.29	82.75	76.89	77.13	82.98		71.84	81.98	97.09	83.53	84.30	82.98	84.88	73.01	80.43	73.01	83.33	85.66	83.33	77.48	80.43	74.37	72.04	72.04	78.71	81.78	76.74	76.55	76.12	85.47	77.13	81.20	85.27	96.12	84.69	83.72
Mus musculus	72.18	73.98	93.37	88.50	71.79	73.59	73.79	73.15	72.62	76.26	73.35	73.45	71.84		71.65	72.43	73.40	71.46	73.06	70.68	73.01	74.76	75.15	72.04	72.23	73.59	76.65	71.46	86.64	98.05	96.49	73.54	74.51	71.98	71.60	75.15	72.62	72.18	74.37	72.82	72.23	70.87	73.98
Callithrix jacchus	79.84	90.50	73.98	73.01	79.26	91.09	78.49	79.26	88.37	79.42	79.46	89.75	81.98	71.65		81.59	90.31	80.81	89.36	80.62	75.73	83.91	76.70	88.76	82.17	89.73	79.42	82.75	75.34	72.43	72.04	79.46	81.20	77.71	77.33	78.25	82.17	77.33	80.04	82.56	81.78	81.20	90.50
Bos taurus	83.33	83.91	73.59	72.23	78.49	83.53	76.16	78.49	82.17	77.09	77.13	83.37	97.09	72.43	81.59		83.91	84.50	82.79	84.50	73.40	81.01	73.20	82.75	85.66	83.72	77.67	81.20	73.92	72.62	72.43	78.10	81.59	77.00	76.61	76.12	85.66	77.19	82.17	85.47	98.64	84.88	83.91
Macaca nemestrina	81.98	99.42	75.34	74.37	81.20	98.84	79.65	81.40	92.83	81.36	80.62	98.65	83.53	73.40	90.31	83.91		82.95	93.23	82.56	77.28	86.05	77.28	93.02	84.11	98.64	81.55	86.43	75.54	73.98	73.40	81.91	83.14	80.27	79.88	80.39	84.11	79.88	82.95	84.50	84.11	83.33	98.84
Neophocaena asiaeorientalis asiaeorientalis	83.53	82.95	72.43	72.43	79.46	82.56	75.39	79.46	83.14	78.83	79.07	82.40	84.30	71.46	80.81	84.50	82.95		82.98	94.77	75.92	80.23	74.17	81.98	97.29	82.75	79.42	79.26	73.19	72.04	71.46	80.47	82.75	76.95	76.56	77.86	86.24	76.76	80.43	86.43	84.30	96.51	82.95
Pan troglodytes	81.62	93.42	75.39	74.42	82.21	93.04	78.92	81.04	98.45	83.53	81.04	92.66	82.98	73.06	89.36	82.79	93.23	82.98		82.59	76.55	85.88	77.52	94.97	83.56	92.65	83.53	84.91	75.00	73.84	73.26	82.52	82.98	80.31	80.12	82.36	83.95	80.12	83.95	84.33	82.98	82.98	93.04
Physeter catodon	82.95	82.56	72.04	71.65	78.49	82.17	75.19	78.88	82.75	77.86	78.68	82.01	84.88	70.68	80.62	84.50	82.56	94.77	82.59		73.98	80.23	73.01	82.36	95.16	82.36	78.45	78.68	72.80	71.26	70.87	79.10	82.17	76.37	76.17	77.09	85.27	76.17	81.01	85.27	83.91	94.96	82.56
Octodon degus	75.15	77.48	71.84	73.20	73.20	77.48	72.62	72.82	76.12	76.70	72.43	77.13	73.01	73.01	75.73	73.40	77.28	75.92	76.55	73.98		76.31	83.69	75.15	76.12	77.28	77.48	74.37	75.44	73.20	72.43	74.56	74.37	72.21	71.62	76.50	74.76	71.43	74.76	75.53	73.40	74.56	77.86
Otolemur garnettii	81.40	86.24	75.73	75.73	81.01	85.85	78.49	79.65	85.47	80.58	78.88	86.07	80.43	74.76	83.91	81.01	86.05	80.23	85.88	80.23	76.31		76.89	85.47	81.40	85.85	80.78	83.14	76.12	75.15	74.95	80.62	84.11	78.68	78.29	80.19	83.91	78.29	82.56	84.11	81.40	80.23	86.63
Cavia porcellus	75.34	77.28	74.17	74.37	72.02	77.28	72.82	71.62	76.70	77.48	72.41	77.13	73.01	75.15	76.70	73.20	77.28	74.17	77.52	73.01	83.69	76.89		76.12	75.15	77.48	77.86	73.98	76.27	75.15	74.17	73.19	74.56	71.04	70.84	76.50	74.56	71.23	74.37	75.92	73.40	73.98	77.67
Pongo abelii	81.59	92.83	74.37	73.01	81.40	92.25	77.91	79.84	95.35	81.17	80.04	92.07	83.33	72.04	88.76	82.75	93.02	81.98	94.97	82.36	75.15	85.47	76.12		82.75	92.05	81.17	84.30	74.17	72.82	72.23	81.13	82.56	78.91	78.71	80.00	74.56	79.10	82.95	84.11	82.95	82.56	92.44
Delphinapterus leucas	84.30	84.11	73.01	72.43	80.04	83.72	75.97	80.04	83.33	79.42	79.46	83.56	85.66	72.23	82.17	85.66	84.11	97.29	83.56	95.16	76.12	81.40	75.15	82.75		83.91	79.61	80.23	73.78	72.82	72.23	81.45	83.72	77.93	77.54	78.06	86.43	77.73	81.40	86.82	85.47	97.09	84.11
Papio anubis	82.36	98.84	75.34	74.95	81.20	98.26	79.26	81.40	92.44	80.78	80.62	98.45	83.33	73.59	89.73	83.72	98.64	82.75	92.65	82.36	77.28	85.85	77.48	92.05	83.91		81.36	85.85	75.15	73.98	73.40	81.52	82.56	80.47	80.08	80.00	84.11	80.08	82.95	84.50	83.91	83.14	98.26
Ictidomys tridecemlineatus	79.81	81.55	78.02	76.46	76.71	81.36	76.70	77.30	83.11	97.48	77.30	81.20	77.48	76.65	79.42	77.67	81.55	79.42	83.53	78.45	77.48	80.78	77.86	81.17	79.61	81.36		76.89	78.43	77.24	76.46	78.67	80.00	74.17	74.56	95.92	79.03	74.36	78.45	80.00	77.86	79.22	81.75
Carlito syrichta	78.29	86.63	73.20	72.04	80.04	86.24	76.94	79.65	84.30	76.50	78.49	85.88	80.43	71.46	82.75	81.20	86.43	79.26	84.91	78.68	74.37	83.14	73.98	84.30	80.23	85.85	76.89		73.92	71.65	71.07	79.07	81.20	77.93	77.54	75.92	80.81	77.54	80.81	80.62	81.40	79.46	87.02
Meriones unguiculatus	75.10	76.31	87.03	86.94	74.36	75.92	73.53	75.73	74.56	78.43	75.54	75.20	74.37	86.64	75.34	73.92	75.54	73.19	75.00	72.80	75.44	76.12	76.27	74.17	73.78	75.15	78.43	73.92		87.03	86.05	75.54	75.49	72.41	72.21	77.30	74.37	72.02	75.88	75.34	73.53	72.60	76.13
Mus caroli	72.57	74.56	93.76	88.69	72.18	74.17	73.59	73.54	73.40	76.85	73.93	74.03	72.04	98.05	72.43	72.62	73.98	72.04	73.84	71.26	73.20	75.15	75.15	72.82	72.82	73.98	77.24	71.65	87.03		96.69	74.12	75.10	72.37	71.98	75.73	73.20	72.37	74.56	73.40	72.43	71.46	74.56
Mus pahari	71.40	73.98	92.79	87.33	71.79	73.59	73.59	72.96	72.82	76.07	72.57	73.45	72.04	96.49	72.04	72.43	73.40	71.46	73.26	70.87	72.43	74.95	74.17	72.23	72.23	73.40	76.46	71.07	86.05	96.69		73.35	74.51	71.40	71.01	74.95	72.62	71.40	74.37	72.82	72.62	70.87	73.98
Ailuropoda melanoleuca	80.08	82.30	74.32	73.93	87.89	82.17	75.78	90.23	81.91	78.47	87.89	81.55	78.71	73.54	79.46	78.10	81.91	80.47	82.52	79.10	74.56	80.62	73.19	81.13	81.45	81.52	78.67	79.07	75.54	74.12	73.35		83.40	84.18	84.18	77.30	83.01	84.96	80.86	83.98	78.29	80.08	82.30
Rhinolophus sinicus	81.59	83.33	75.68	74.12	80.81	83.14	77.33	81.78	83.14	79.81	82.36	82.79	81.78	74.51	81.20	81.59	83.14	82.75	82.98	82.17	74.37	84.11	74.56	82.56	83.72	82.56	80.00	81.20	75.49	75.10	74.51	83.40		80.27	79.88	79.61	84.50	79.88	82.95	85.66	81.98	82.56	83.53
Panthera pardus	76.95	80.66	72.18	71.40	82.62	80.23	75.19	85.35	79.49	73.78	81.64	79.73	76.74	71.98	77.71	77.00	80.27	76.95	80.31	76.37	72.21	78.68	71.04	78.91	77.93	80.47	74.17	77.93	72.41	72.37	71.40	84.18	80.27		97.85	73.39	80.31	96.88	79.53	79.73	76.80	76.76	80.47
Panthera tigris altaica	76.17	80.27	71.98	71.01	82.42	79.84	74.81	84.96	79.49	74.17	81.64	79.34	76.55	71.60	77.33	76.61	79.88	76.56	80.12	76.17	71.62	78.29	70.84	78.71	77.54	80.08	74.56	77.54	72.21	71.98	71.01	84.18	79.88	97.85		74.36	79.92	96.88	79.14	79.34	76.41	76.17	80.08
Marmota marmota marmota	78.64	80.39	76.50	75.92	75.93	80.19	75.92	76.13	82.14	95.34	76.13	79.84	76.12	75.15	78.25	76.12	80.39	77.86	82.36	77.09	76.50	80.19	76.50	80.00	78.06	80.00	95.92	75.92	77.30	75.73	74.95	77.30	79.61	73.39	74.36		77.48	73.58	76.50	78.83	76.31	77.67	80.58
Vicugna pacos	85.85	84.11	73.59	73.79	80.81	83.72	77.13	80.81	84.30	78.45	80.23	83.95	85.47	72.62	82.17	85.66	84.11	86.24	83.95	85.27	74.76	83.91	74.56	74.56	86.43	84.11	79.03	80.81	74.37	73.20	72.62	83.01	84.50	80.31	79.92	77.48		80.23	82.36	96.90	85.66	84.88	84.30
Acinonyx jubatus	76.95	80.08	71.98	71.40	83.01	79.65	75.78	85.55	79.30	73.97	82.42	79.14	77.13	72.18	77.33	77.19	79.88	76.76	80.12	76.17	71.43	78.29	71.23	79.10	77.73	80.08	74.36	77.54	72.02	72.37	71.40	84.96	79.88	96.88	96.88	73.58	80.23		79.53	79.53	77.00	76.37	79.88
Equus asinus	80.62	83.14	74.56	74.37	82.07	82.75	76.74	81.48	83.14	77.48	80.70	82.79	81.20	74.37	80.04	82.17	82.95	80.43	83.95	81.01	74.76	82.56	74.37	82.95	81.40	82.95	78.45	80.81	75.88	74.56	74.37	80.86	82.95	79.53	79.14	76.50	82.36	79.53		81.98	81.98	80.43	83.14
Camelus ferus	86.05	84.50	73.79	74.17	80.43	84.11	77.13	81.20	84.30	79.61	81.01	84.33	85.27	72.82	82.56	85.47	84.50	86.43	84.33	85.27	75.53	84.11	75.92	84.11	86.82	84.50	80.00	80.62	75.34	73.40	72.82	83.98	85.66	79.73	79.34	78.83	96.90	79.53	81.98		85.47	85.47	84.69
Bos mutus	82.75	84.11	73.40	71.84	78.68	83.72	75.78	78.29	82.36	77.28	77.13	83.56	96.12	72.23	81.78	98.64	84.11	84.30	82.98	83.91	73.40	81.40	73.40	82.95	85.47	83.91	77.86	81.40	73.53	72.43	72.62	78.29	81.98	76.80	76.41	76.31	85.66	77.00	81.98	85.47		84.50	84.11
Orcinus orca	83.53	83.33	71.84	72.04	78.88	82.95	74.81	78.88	82.75	78.64	78.49	82.79	84.69	70.87	81.20	84.88	83.33	96.51	82.98	94.96	74.56	80.23	73.98	82.56	97.09	83.14	79.22	79.46	72.60	71.46	70.87	80.08	82.56	76.76	76.17	77.67	84.88	76.37	80.43	85.47	84.50		83.33
Mandrillus leucophaeus	82.36	99.03	75.92	74.95	81.78	98.45	80.23	81.98	92.64	81.55	81.40	98.26	83.72	73.98	90.50	83.91	98.84	82.95	93.04	82.56	77.86	86.63	77.67	92.44	84.11	98.26	81.75	87.02	76.13	74.56	73.98	82.30	83.53	80.47	80.08	80.58	84.30	79.88	83.14	84.69	84.11	83.33
